# Supplementary material for: Genomic epidemiology of Brucella suis biovar 2 in German swine and wildlife, 2003–2023
Source: Front Vet Sci. 2025 Jun 20;12:1611681. doi: 10.3389/fvets.2025.1611681 (PMC12231500; doi:10.3389/fvets.2025.1611681)
Supplement: Supplementary file 1 [file Table_1.XLSX]

## Sheet: Tabelle1
Accession No.	BioSample	Strain	Country	Year	Host	cgMLST cluster
SRR20183481	SAMN29722400	BS10	Slovenia	2017	Sus scrofa	1
SRR20183486	SAMN29722395	BS5	Slovenia	2018	Sus scrofa	1
SRR20183487	SAMN29722394	BS4	Slovenia	2017	Sus scrofa	1
SRR642181	SAMN00811232	63/261	Denmark	1963	NA	4
SRR642790	SAMN00839713	F5/5/2010	France	NA	Lepus europaeus	1
SRR8550486	SAMN10882804	99-11891-3851-Est	France	1999	Sus scrofa	1
SRR20183497	SAMN29722391	BS1	Slovenia	2017	Sus scrofa	2
SRR538744	SAMN00839727	F7/06-1	Germany	2006	Sus scrofa	2
SRR8550489	SAMN10882758	2006.TE.19050.1.1	Italy	2006	Sus scrofa	2
SRR8550513	SAMN10882772	2009.TE.5156.1.1	Italy	2009	Sus scrofa domesticus	2
SRR8550517	SAMN10882807	01-1306-15	France	2001	Sus scrofa domesticus	2
ERR10144287	SAMEA111279576	B-SUIS-163	Germany	NA	Sus scrofa	2
SRR642798	SAMN01047746	94/11	NA	1994	NA	4
SRR641718	SAMN00811234	92/63	Czechoslovakia	1992	Lepus europaeus	2
SRR647553	SAMN00811237	F8/06-2	Belgium	NA	NA	5
SRR538755	SAMN00839695	F8/06-3	Belgium	NA	Sus scrofa	5
SRR538751	SAMN00839713	F5/5/2010	France	NA	Lepus europaeus	2
SRR538765	SAMN00839714	F7/06-5	Germany	NA	Lepus europaeus	8
SRR642801	SAMN00839734	F8/06-1	Belgium	NA	Sus scrofa	5
SRR8550493	SAMN10882762	2006.TE.5894.1.4	Italy	2006	Sus scrofa	5
SRR8550488	SAMN10882765	2007.TE.1066.1.3	Italy	2007	Sus scrofa	2
SRR8550487	SAMN10882766	2007.TE.2835.1.7	Italy	2007	Sus scrofa	5
SRR8550510	SAMN10882767	2008.TE.1929.1.1	Italy	2008	Sus scrofa	5
SRR8550514	SAMN10882771	2009.TE.13056.1.2	Italy	2009	Sus scrofa	2
SRR8550506	SAMN10882793	06-2628-2	France	2006	Sus scrofa domesticus	5
SRR8550484	SAMN10882802	98-7296-1515	France	1995	Lepus europaeus	8
SRR8550477	SAMN10882805	00-4718	France	2000	Sus scrofa	5
SRR8550478	SAMN10882806	00-8126	France	2000	Lepus europaeus	2
SRR20183482	SAMN29722399	BS9	Slovenia	2018	Lepus europaeus	2
