# Supplementary material for: Genomic epidemiology of Brucella suis biovar 2 in German swine and wildlife, 2003–2023
Source: Front Vet Sci. 2025 Jun 20;12:1611681. doi: 10.3389/fvets.2025.1611681 (PMC12231500; doi:10.3389/fvets.2025.1611681)
Supplement: Supplementary file 2 [file Table_2.XLSX]

## Sheet: Tabelle2
Strain	Year	Source	Country	Federal State	Host	MLST ST	cgMLST cluster
04RB0377	2004	wildlife	Germany	Saxony-Anhalt	Sus scrofa	16	3
06RB0190	2006	Outdoor farm	Germany	Brandenburg	Sus scrofa mix	16	4
06RB0320	2006	wildlife	Germany	Brandenburg	Sus scrofa	16	3
07RB0207	2007	wildlife	Germany	Thuringia	Sus scrofa	16	1
08RB2802	2008	Outdoor farm	Germany	Mecklenburg-Western Pomerania	Sus scrofa domesticus	16	1
08RB2803	2008	Outdoor farm	Germany	Mecklenburg-Western Pomerania	Sus scrofa domesticus	16	1
08RB3263	2004	Outdoor farm	Germany	Mecklenburg-Western Pomerania	Sus scrofa domesticus	16	1
08RB3277	2008	Outdoor farm	Germany	Mecklenburg-Western Pomerania	Sus scrofa domesticus	16	1
08RB3449	2008	Outdoor farm	Germany	Mecklenburg-Western Pomerania	Sus scrofa domesticus	16	1
08RB3450	2008	Outdoor farm	Germany	Mecklenburg-Western Pomerania	Sus scrofa domesticus	16	1
08RB3662	2008	Outdoor farm	Germany	Mecklenburg-Western Pomerania	Sus scrofa domesticus	16	1
08RB3663	2008	wildlife	Germany	Mecklenburg-Western Pomerania	Sus scrofa	16	1
08RB3701	2008	Outdoor farm	Germany	Mecklenburg-Western Pomerania	Sus scrofa domesticus	16	1
08RB3821	2008	wildlife	Germany	Baden-Wuerttemberg	Lepus europaeus	15	8
08RB3824	2008	wildlife	Germany	Lower Saxony	Lepus europaeus	15	2
09RB3833	2009	wildlife	Germany	Mecklenburg-Western Pomerania	Sus scrofa	16	1
09RB4124	2009	wildlife	Germany	Lower Saxony	Lepus europaeus	15	2
09RB4141	2009	wildlife	Germany	Lower Saxony	Lepus europaeus	15	2
09RB4147	2009	wildlife	Germany	Mecklenburg-Western Pomerania	Sus scrofa	16	1
09RB4150	2009	wildlife	Germany	Mecklenburg-Western Pomerania	Sus scrofa	16	1
09RB4152	2009	wildlife	Germany	Mecklenburg-Western Pomerania	Sus scrofa	16	1
09RB4624	2009	wildlife	Germany	Mecklenburg-Western Pomerania	Sus scrofa	16	1
09RB5276	2009	Outdoor farm	Germany	Mecklenburg-Western Pomerania	Sus scrofa	16	1
09RB5761	2009	Outdoor farm	Germany	Mecklenburg-Western Pomerania	Sus scrofa	16	1
10RB9182	2010	wildlife	Germany	Brandenburg	Sus scrofa	16	1
10RB9300	2010	wildlife	Germany	Mecklenburg-Western Pomerania	Sus scrofa	16	1
11RB2443	2011	wildlife	Germany	Saxony	Sus scrofa	16	3
11RB2644	2011	wildlife	Germany	Lower Saxony	Lepus europaeus	15	7
11RB2799	2011	wildlife	Germany	Lower Saxony	Lepus europaeus	15	7
11RB2806	2011	wildlife	Germany	Lower Saxony	Lepus europaeus	15	7
12RB0059	2012	wildlife	Germany	Saxony	Sus scrofa	16	3
12RB0279	2012	wildlife	Germany	Saxony	Sus scrofa	16	3
12RB0993	2012	wildlife	Germany	Saxony	Sus scrofa	104	1
12RB2895	2012	wildlife	Germany	Lower Saxony	Lepus europaeus	15	2
13RB3201	2013	wildlife	Germany	Baden-Wuerttemberg	Capreolus capreolus	16	4
13RB3223	2013	wildlife	Belgium	-	Sus scrofa	15	5
13RB5180	2013	wildlife	Germany	Saxony	Sus scrofa	104	1
13RB5211	2013	wildlife	Germany	Bavaria	Lepus europaeus	15	2
14RB5370	2014	wildlife	Germany	Lower Saxony	Lepus europaeus	15	2
14RB5403	2013	wildlife	Germany	Lower Saxony	Lepus europaeus	15	2
14RB5413	2014	wildlife	Germany	Lower Saxony	Lepus europaeus	15	2
14RB5840	2014	wildlife	Germany	Brandenburg	Sus scrofa	15	5
14RB8307	2014	wildlife	Germany	Saxony	Sus scrofa	15	5
14RB8412	2014	Outdoor farm	Germany	Mecklenburg-Western Pomerania	Sus scrofa domesticus	16	1
14RB8442	2014	wildlife	Germany	Lower Saxony	Lepus europaeus	15	2
15RB2242	2015	Biofarm	Germany	Baden-Wuerttemberg	Sus scrofa domesticus	16	1
15RB2997	2015	Biofarm	Germany	Baden-Wuerttemberg	Sus scrofa domesticus	16	1
15RB3081	2015	wildlife	Germany	Lower Saxony	Lepus europaeus	15	2
15RB3796	2015	wildlife	Germany	Rhineland-Palatinate	Sus scrofa	16	3
15RB8717	2015	wildlife	Germany	Saxony	Sus scrofa	16	3
16RB05594	2016	wildlife	Germany	Hesse	Sus scrofa	16	4
16RB09640	2016	wildlife	Germany	Saxony	Sus scrofa	16	3
17RB10609	2017	wildlife	Germany	Bavaria	Lepus europaeus	15	2
17RB10626	2017	wildlife	Germany	Rhineland-Palatinate	Sus scrofa	15	5
17RB13344	2017	wildlife	Germany	Saxony	Sus scrofa	104	1
17RB14524	2017	farm	Germany	Brandenburg	Sus scrofa domesticus	15	5
17RB14530	2017	wildlife	Germany	Saxony	Sus scrofa	16	4
17RB15632	2016	Outdoor farm	Germany	Mecklenburg-Western Pomerania	Sus scrofa domesticus	16	1
17RB15633	2017	wildlife	Germany	Mecklenburg-Western Pomerania	Sus scrofa	16	1
17RB15634	2017	Outdoor farm	Germany	Mecklenburg-Western Pomerania	Sus scrofa domesticus	16	1
17RB16179	2017	wildlife	Germany	Bavaria	Lepus europaeus	15	2
18RB16985	2018	wildlife	Germany	Lower Saxony	Lepus europaeus	15	6
18RB16986	2018	wildlife	Germany	Schleswig-Holstein	Lepus europaeus	15	6
18RB16991	2018	wildlife	Germany	Saxony	Sus scrofa	16	3
18RB17096	2018	wildlife	Germany	Baden-Wuerttemberg	Sus scrofa	16	4
19RB20291	2019	wildlife	Germany	Bavaria	Lepus europaeus	15	2
19RB20366	2019	farm	Germany	Brandenburg	Sus scrofa domesticus	16	1
19RB20407	2019	wildlife	Germany	Bavaria	Sus scrofa	16	3
19RB20412	2019	wildlife	Germany	Saxony	Sus scrofa	104	1
19RB20646	2019	wildlife	Germany	Saxony	Sus scrofa	16	3
19RB21242	2019	wildlife	Germany	Saxony	Sus scrofa	104	1
19RB21501	2019	wildlife	Germany	Saxony	Sus scrofa	16	3
19RB21567	2019	wildlife	Germany	Bavaria	Lepus europaeus	15	2
20RB21655	2020	wildlife	Germany	Saxony	Sus scrofa	104	1
20RB21700	2020	wildlife	Germany	Saxony	Sus scrofa	16	3
20RB21701	2020	wildlife	Germany	Bavaria	Lepus europaeus	15	2
20RB21702	2020	wildlife	Germany	Bavaria	Sus scrofa	16	4
20RB21757	2020	wildlife	Germany	Saxony	Sus scrofa	16	3
20RB21920	2020	wildlife	Germany	Saxony	Sus scrofa	16	3
20RB21929	2020	wildlife	Germany	Saxony	Sus scrofa	16	3
20RB22039	2020	wildlife	Germany	Saxony	Sus scrofa	16	3
20RB22102	2020	wildlife	Germany	Hesse	Sus scrofa	16	1
20RB22103	2020	wildlife	Germany	Saxony	Sus scrofa	104	1
20RB22104	2020	wildlife	Germany	Saxony	Sus scrofa	16	3
20RB22109	2020	wildlife	Germany	Baden-Wuerttemberg	Sus scrofa	15	5
20RB22513	2020	wildlife	Germany	Saxony	Sus scrofa	16	3
20RB22616	2020	wildlife	Germany	Saxony	Sus scrofa	16	3
21RB22865	2021	wildlife	Germany	Saxony	Sus scrofa	104	1
21RB22933	2021	wildlife	Germany	Saxony-Anhalt	Sus scrofa	16	3
21RB22936	2021	wildlife	Germany	Saxony	Sus scrofa	16	3
21RB22938	2021	wildlife	Germany	Hesse	Sus scrofa	16	1
21RB22946	2021	Biofarm	Germany	Hesse	Sus scrofa domesticus	16	1
21RB22947	2021	Biofarm	Germany	Hesse	Sus scrofa domesticus	16	1
21RB23038	2021	wildlife	Germany	Bavaria	Lepus europaeus	15	2
21RB23155	2018	Outdoor farm	Germany	Mecklenburg-Western Pomerania	Sus scrofa domesticus	16	1
21RB23156	2019	Outdoor farm	Germany	Mecklenburg-Western Pomerania	Sus scrofa domesticus	16	1
21RB23157	2019	Outdoor farm	Germany	Mecklenburg-Western Pomerania	Sus scrofa domesticus	16	1
21RB23158	2020	wildlife	Germany	Mecklenburg-Western Pomerania	Sus scrofa	16	1
21RB23159	2020	wildlife	Germany	Mecklenburg-Western Pomerania	Sus scrofa	16	1
21RB23160	2021	Outdoor farm	Germany	Mecklenburg-Western Pomerania	Sus scrofa domesticus	16	1
21RB23201	2021	wildlife	Germany	Bavaria	Sus scrofa	15	2
21RB23348	2021	Outdoor farm	Germany	Schleswig-Holstein	Sus scrofa domesticus	16	1
22RB24369	2022	wildlife	Germany	Thuringia	Sus scrofa	16	4
22RB25196	2022	wildlife	Germany	Schleswig-Holstein	Lepus europaeus	15	6
22RB25197	2022	wildlife	Germany	Schleswig-Holstein	Lepus europaeus	15	6
22RB25198	2022	wildlife	Germany	Schleswig-Holstein	Lepus europaeus	15	6
23RB26196	2023	wildlife	Germany	Baden-Wuerttemberg	Lepus europaeus	15	8
